# Supplementary material for: Biosynthetic potential of the sediment microbial subcommunities of an unexplored karst ecosystem and its ecological implications
Source: Microbiologyopen. 2024 Apr 9;13(2):e1407. doi: 10.1002/mbo3.1407 (PMC11003711; doi:10.1002/mbo3.1407)
Supplement: Supplementary file 2 — Supporting information. [file MBO3-13-e1407-s001.xlsx]

## Sheet: TableS1
				Raw data	High quality reads	Before checkM analysis		High-quality drafts*
IDSample	Depth	Medium	Treatment	#reads(Mb)	#reads (Mb)	#MAGs	#Type_clusters	#MAGs	#Type_clusters
ORBHI	54m	BHI	Original	34.6	32.5	13	18	4	12
P1BHI	54m	BHI	Temperature	24.1	22.9	18	24	4	16
P2BHI	54m	BHI	Drying	22.1	20.9	6	21	4	10
ORZO	54m	Zobell	Original	22	21.3	13	16	8	15
P1ZO	54m	Zobell	Temperature	22.2	20.9	21	23	6	15
P2ZO	54m	Zobell	Drying	23.4	22.2	10	18	9	18
PolAc54M	54m	XXX	XXX	22	20.8	1	1	0	0
Total				170.4	161.5	82	34	35	29
*High-quality MAGs (>90% completeness and <5% contamination);

## Sheet: TableS2
#Reference Genome	Genus	Species	strain	Environment	Host or environment	Genbank access
1	Pseudoalteromonas	Pseudoalteromonas xiamenensis	STKMTI.2	Sediment	Mangroves from Indonesia: Pulau Setokok	GCF_017638925.1
2	Pseudoalteromonas	Pseudoalteromonas sp.	JSTW	Sediment	China sea: Dalian	GCF_013423925.1
3	Psychrobacter	Psychrobacter sp.	KH172YL61	Sediment	Deep-sea from Japan: Nankai	GCF_007182895.1
4	Psychrobacter	Psychrobacter sp.	AntiMn-1	Sediment	Deep-sea from Pacific Ocean	GCF_001854065.1
5	Thalassolituus	Thalassolituus sp	C2-1	Sediment	Pacific Ocean: Mariana trench	GCF_022832715.1
6	Thalassolituus	Thalassolituus oleivorans	4BN06-13	Sediment	Arctic Ocean: Canada Basin	GCF_020340755.1
7	Thalassolituus	Thalassolituus oleivorans	MIL-1	Sediment	sea from a depth of about 5 meters	GCF_000355675.1
8	Marinobacter	Marinobacter fonticola	CS412	Sediment	Sea from China: South China Sea	GCF_008122265.1
9	Marinobacter	Marinobacter sp	LQ44	Sediment	Hydrothermal vent From Pacific Ocean: East Pacific Rise	GCF_001447155.2
10	Marinobacter	Marinobacter sp.	NP-4(2019)	Sediment	subseafloor basaltic crust form Atlantic Ocean	GCF_003994855.1
11	Halomonas	Halomonas socia	CKY01	Sediment	Marine sediment	GCF_010977575.1
12	Halomonas	Halomonas sp.	Soap Lake #6	Sediment	Soap Lake, Washington	GCF_003031405.1
13	Halomonas	Halomonas profundi	MT13	Sediment	Pacific ocean	GCF_019722725.1
14	Halomonas	Halomonas titanicae	SOB56	Sediment	China: Okinawa Trough	GCF_014697095.1
15	Rhodococcus	Rhodococcus biphenylivorans	TG9	Sediment	China: Taizhou	GCF_003288095.1
16	Rhodococcus	Rhodococcus sp.	S2-17	Sediment	River from South Korea: Incheon	GCF_003130705.1
17	Rhodococcus	Rhodococcus sp.	H-CA8f	Sediment	Lilihuapi Island, Comau fjord,Chile	GCF_002501585.1
18	Rhodococcus	Rhodococcus sp	ABRD24	Sediment	Freshwater sediment from South Korea	GCF_004328705.1
19	Clostridium	Clostridium sp.		Sediment	deep sea, cold seep, China:Nanhai	GCF_014931565.1
20	Clostridium	Clostridium sp.	AWRP	Sediment	lake from South Korea: Ansan	GCF_004006395.2
21	Clostridium	Clostridium sulfidigenes	113A	Sediment	Krishna Godavari Basin	GCF_000732635.1
22	Virgibacillus	Virgibacillus profundi	P3-H5	Sediment	Indian Ocean: Southwest Indian Ridge	GCF_002287375.1
23	Virgibacillus	Virgibacillus indicus	P2-C2	Sediment	Indian Ocean: Southwest Indian Ridge	GCF_002266285.1
24	Virgibacillus	Virgibacillus sp	19R1-5	Sediment	deep marine sediment, Japan: Shimokita Peninsula	GCF_018383555.1
25	Bacillus	Bacillus pumilus sxm20-2		Sediment	Indian ocean	GCF_018128685.1
26	Bacillus	Bacillus altitudinis	C101	Sediment	Arctic ocean	GCF_018128575.1
27	Bacillus	Bacillus safensis	D95	Sediment	Arctic ocean	GCF_018128865.1
28	Bacillus	Bacillus australimaris	NH7I_1	Sediment	South China Sea	GCF_001307105.1
29	Bacillus	Bacillus sp.		Sediment	Gulf of Mexico	GCF_000153365.1
30	Lysinibacillus	Lysinibacillus halotolerans	MCCC 1A12703	Sediment	China: Guangdong Province	GCF_003711845.1
31	Lysinibacillus	Lysinibacillus yapensis	YLB-03	Sediment	Deep sea from ocean pacific	GCF_003515775.1

## Sheet: TableS3
	Number of BGCs		Different BGCs
Sample	MGs	35 MAGs	MGs	35 MAGs
ORBHI	67	22	17	12
ORZO	65	36	16	15
P1BHI	100	27	24	16
P1ZO	135	38	24	15
P2BHI	56	23	20	10
P2ZO	66	57	16	18
PolAc54M	3	0	1	0
Total	492	203	32	29

## Sheet: TableS4
#MAG	Pretreatment	Media	# contigs	Largest contig	Total length	GC (%) content	N50	Completeness (%)	Contamination (%)	Taxon name	closest_placement_ani
ORBHI_1	Original	BHI	365	61579	3273087	28.1	13065	93.1	3.96	Paraclostridium	98.49
ORBHI_3	Original	BHI	69	241073	3776907	41.62	86870	99.34	2.98	Sporosarcina	79.32
ORBHI_7	Original	BHI	86	259693	3409588	29.95	77130	95.63	0	Tissierellaceae	N/A
ORBHI_9	Original	BHI	337	82774	3313649	36.71	14348	92.87	0.33	Virgibacillus	97.06
ORZO_1	Original	Zobell	309	54066	3861891	41.77	17191	89.7	3.04	Siminovitchia	86.17
ORZO_10	Original	Zobell	451	52239	3145036	37.27	8132	95.43	2.17	Virgibacillus	98.5
ORZO_11	Original	Zobell	186	108307	3654823	41.17	28996	97.35	4.52	Sporosarcina	79.09
ORZO_12	Original	Zobell	23	485303	3613676	58.14	233854	99.57	0.46	Halomonas	98.13
ORZO_13	Original	Zobell	30	821717	4342655	40.85	194926	98.18	0.35	Pseudoalteromonas	98.5
ORZO_4	Original	Zobell	96	210361	4532651	66.46	80518	97.34	0.86	Halomonas	98.69
ORZO_5	Original	Zobell	60	220700	2756206	47.21	64586	98.76	0.82	Psychrobacter	97.26
ORZO_6	Original	Zobell	71	307245	4159069	52.96	103286	92.64	1.68	Pseudomonadales	93.39
P1BHI_11	Temperature	BHI	250	205804	5862807	36.11	43394	98.01	3.2	Lysinibacillus	96.52
P1BHI_16	Temperature	BHI	30	372807	3626785	40.2	168707	96.99	1.06	Paraclostridium	N/A
P1BHI_5	Temperature	BHI	56	263319	3982425	43.77	107175	98.68	2.65	Sporosarcina	80.96
P1BHI_7	Temperature	BHI	26	906379	3722437	41.1	539423	98.01	2.43	Sporosarcina	79.35
P1ZO_13	Temperature	Zobell	61	321213	3242031	39.96	103238	94.04	4.22	Domibacillaceae	94.43
P1ZO_14	Temperature	Zobell	38	509339	3834363	41.1	144640	94.7	1.77	Sporosarcina	79.02
P1ZO_21	Temperature	Zobell	83	205490	3329492	29.91	62405	95.63	0.7	Tissierellaceae	N/A
P1ZO_3	Temperature	Zobell	427	115306	5266741	36.25	18489	93.17	4.44	Virgibacillus	98.6
P1ZO_4	Temperature	Zobell	237	100478	3474676	31.34	25498	97.87	3.19	Thermotaleaceae	N/A
P1ZO_8	Temperature	Zobell	65	795451	4004730	41.79	91841	94.07	2.34	Siminovitchia	86.08
P2BHI_1	Drying	BHI	30	250441	2817497	47.12	129769	99.63	0.27	Psychrobacter	97.3
P2BHI_2	Drying	BHI	126	179927	4485231	36.77	72349	98	2	Oceanobacillus	78.43
P2BHI_4	Drying	BHI	216	167841	3468065	36.82	25789	96.53	1.11	Virgibacillus	97.16
P2BHI_5	Drying	BHI	296	95402	4406539	37.69	21936	93.62	1.21	Bacillaceae	N/A
P2ZO_1	Drying	Zobell	21	793028	4249153	57.35	454373	99.15	0.72	Marinobacter	95.21
P2ZO_10	Drying	Zobell	488	53781	3728489	37.22	9972	94.97	1.33	Virgibacillus	98.56
P2ZO_2	Drying	Zobell	21	485363	3614262	58.13	331729	99.57	0.46	Halomonas	98.1
P2ZO_4	Drying	Zobell	256	157258	3756270	42.06	21657	89.91	4.52	Siminovitchia	86.17
P2ZO_5	Drying	Zobell	337	34295	2433196	51.97	8224	88.3	1.32	Bhargavaea	N/A
P2ZO_6	Drying	Zobell	268	77988	5092941	68.92	28220	97.93	2	Rhodococcus	87.56
P2ZO_7	Drying	Zobell	28	794231	4339083	40.84	198577	98.18	0.29	Pseudoalteromonas	N/A
P2ZO_8	Drying	Zobell	42	402735	3915553	59.28	133260	98.72	0	Marinobacter	97.91
P2ZO_9	Drying	Zobell	41	366992	3740011	41.18	135033	99.34	1.77	Sporosarcina	79.35

## Sheet: Table S5
#BGC	BGC Type	Secondary metabolite	Similarity (%)
1	terpene	carotenoid	18
2	terpene	lymphostin/neolymphostinol B/ lymphostinol /neolymphostin B	16
3	terpene	salecan	10
4	NRPS	turnerbactin	61
5	NRPS	heterobactin A / heterobactin S2	54
6	NRPS	fengycin	46
7	NRPS	bacillibactin	46
8	NRPS	erythrochelin	42
9	NRPS	coelichelin	36
10	NRPS	xenocoumacin 1/xenocoumacin II	28
11	NRPS	taiwachelin	27
12	NRPS	equibactin	14
13	NRPS	cadaside A / cadaside B	14
14	NRPS	rimosamide	14
15	NRPS	paenilipoheptin	7
16	NRPS	atratumycin	7
17	NRPS	atratumycin	5
18	NRPS	atratumycin	5
19	NRPS	pyoverdin	1
20	T3PKS	molybdenum cofactor	11
21	T3PKS	surfactin	8
22	ectoine	ectoine	100
23	ectoine	ectoine	100
24	ectoine	ectoine	100
25	ectoine	ectoine	75
26	ectoine	ectoine	75
27	ectoine	ectoine	75
28	ectoine	ectoine	75
29	ectoine	ectoine	75
30	ectoine	ectoine	75
31	ectoine	ectoine	75
32	ectoine	ectoine	66
33	ectoine	ectoine	66
34	ectoine	ectoine	66
35	betalactone	fengycin	46
36	betalactone	mycosubtilin	20
37	betalactone	mycosubtilin	20
38	betalactone	mycosubtilin	20
39	betalactone	mycosubtilin	20
40	betalactone	Plipastatin	15
41	betalactone	Plipastatin	15
42	Cyclic-lactone-autoinducer	thurincin H	20
43	RRE-containing	paeninodin	60
44	T1PKS	vazabitide A	4
45	T1PKS	vazabitide A	4
46	NRPS-like	kijanimicin	4
47	Lanthipeptide-class-ii	bacitracin	22
48	lassopeptide	paeninodin	80
49	lassopeptide	paeninodin	80
50	resorcinol	S-layer glycan	9
51	arypolyene	APE Vf	35
